# Supplementary material for: Towards a systems approach for chronic diseases, based on health state modeling
Source: F1000Res. 2017 Mar 23;6:309. [Version 1] doi: 10.12688/f1000research.11085.1 (PMC5419256; doi:10.12688/f1000research.11085.1)
Supplement: Supplementary file 1 [file f1000research-6-11956-s0000.tgz]

Archive with 1 entries (1 files):
- 177dd6fa-2504-44e7-ac27-eb48e791cf7b.docx
